# Supplementary material for: DNA Damage and Radiosensitivity in Blood Cells from Subjects Undergoing 45 Days of Isolation and Confinement: An Explorative Study
Source: Curr Issues Mol Biol. 2022 Jan 27;44(2):654–69. doi: 10.3390/cimb44020046 (PMC8929106; doi:10.3390/cimb44020046)
Supplement: Supplementary file 1 [file cimb-44-00046-s001.zip]

Archive with 1 entries (1 files):
- cimb-1506769-supplementary.pdf
